# Supplementary material for: Antisense Oligonucleotide-Based Rescue of Aberrant Splicing Defects Caused by 15 Pathogenic Variants in ABCA4
Source: Int J Mol Sci. 2021 Apr 28;22(9):4621. doi: 10.3390/ijms22094621 (PMC8124656; doi:10.3390/ijms22094621)
Supplement: Supplementary file 1 [file ijms-22-04621-s001.zip]

Archive with 1 entries (1 files):
- ijms-1187288-supplementary.pdf
